# Supplementary material for: Application of Micron-Sized Zero-Valent Iron (ZVI) for Decomposition of Industrial Amaranth Dyes
Source: Materials (Basel). 2023 Feb 11;16(4):1523. doi: 10.3390/ma16041523 (PMC9967265; doi:10.3390/ma16041523)
Supplement: Supplementary file 1 [file materials-16-01523-s001.zip]

Archive with 1 entries (1 files):
- materials-2129550-supplementary.pdf
